# Supplementary material for: Caspase-10 inhibits ATP-citrate lyase-mediated metabolic and epigenetic reprogramming to suppress tumorigenesis
Source: Nat Commun. 2019 Sep 18;10:4255. doi: 10.1038/s41467-019-12194-6 (PMC6751159; doi:10.1038/s41467-019-12194-6)
Supplement: Supplementary file 2 — Supplementary Data 1 [file 41467_2019_12194_MOESM2_ESM.xlsx]

## Sheet: Sheet1
	Supplementary Data 1. Primers used for qPCR
Gene name	Forward Primer	Reverse Primer
APAF1	GGCTGTGGGAAGTCTGTATTAG	CAACCGTGTGCAAAGATTCTG
BAX	CTTTGCCAGCAAACTGGTGC	GCAGCCCCCAACCACC
CASP7	TGGTAGCAGTGGGATTTGTG	CTGAAGAGGGACGGTACAAAC
MCL1	AAGGACAAAACGGGACTGG	ATATGCCAAACCAGCTCCTAC
PDCD10	TGAGCTAGAACGAGTAAATCTGTC	AAGGGACTCCGTGAAGTTAAC
CCNA2	CTGCATTTGGCTGTGAACTAC	ACAAACTCTGCTACTTCTGGG
CCNB1	GGCTTTCTCTGATGTAATTCTTGC	GTATTTTGGTCTGACTGCTTGC
CCND1	CATCTACACCGACAACTCCATC	TCTGGCATTTTGGAGAGGAAG
CCND2	CCTCCAAACTCAAAGAGACCAG	TTCCACTTCAACTTCCCCAG
CCNE1	TCTTGAGCAACACCCTCTTC	TTCTTGTGTCGCCATATACCG
CCNE2	CTGCCTTGTGCCATTTTACC	GTCTTCAGCTTCACTGGACTAG
CDK1	ACAAAGGAACAATTAAACTGGCTG	CTGGAGTTGAGTAACGAGCTG
CDK2	TTTTGGAGTCCCTGTTCGTAC	CGAGTCACCATCTCAGCAAAG
CDK4	TTCCCATCAGCACAGTTCG	TCTACATGCTCAAACACCAGG
CDKN1A	CAGGAGACCTCTAAAGACCCCAG	TGGAACACAGGACTTTTGCCTC
CDKN2C	GTAAACGTCAATGCACAAAATGG	AGTTCGGTCTTTCAAATCGGG
RANBP1	AACACCCACGCTGACTTC	CTCTTCGATCTCTTTCCTGCA
RB1	GAACATCGAATCATGGAATCCC	AGGAAGATTAAGAGGACAAGCAG
ACTL6A	ACCGTGGAATACTAGAGCAAAG	GCCCAGTAGAACGACCATTAG
CBX5	CCAATTTCTCAAACAGTGCCG	GTTGCCCCAATGATCTTTTCTG
EP300	GACCAGACTACAGAAGCAGAAC	ACTGCCACGGATCATACTTG
HDAC1	GAGATGACCAAGTACCACAGC	TGACAGAACTCAAACAGGCC
HMGA1	TGGTAGGGAGTCAGAAGGAG	TGCCCCTTGGTTTCCTTC
KAT2B	GAAGAGAACAGAAGCTCCAGG	GCAATTGGTAAAGACTCGCTG
PRMT5	TTTCCCATCCTCTTCCCTATTAAG	CCCACTCATACCACACCTTC
SIRT1	CCCTCAAAGTAAGACCAGTAGC	CACAGTCTCCAAGAAGCTCTAC
SUPT7L	AACGCTTCCCATCTAACCTG	ACCATGCCCAGAGACATTG
ATM	CGCCGCGGTTGATACTACTT	TGGGCAGCAGGGTGACAATA
BRCA1	GCCTTCTAACAGCTACCCTTC	CTTCTGGATTCTGGCTTATAGGG
KAT5	CATCGTGGGCTACTTCTCC	CCTGTTTTCCCTTCCACTTTG
PMAIP1	GGAGATGCCTGGGAAGAAG	TGCCGGAAGTTCAGTTTGTC
POLA1	GAAATTGGCTTCCTGCTCAAG	TTTTGGACGAGGACAAGGATC
RBBP8	GAAATTGGCTTCCTGCTCAAG	TTTTGGACGAGGACAAGGATC
TOPBP1	TGACTGGCTTATGTGGCTTAG	TCTCTTGGCACACTCATACTTC
XRCC1	CCCCTGAAGAGACCAAAGC	GTCTGTGTTCCTTCTGCTCTG
YY1	CTGGCATTGACCTCTCAGATC	GCCGAGTTATCCCTGAACATC
BCAT1	AATCCCAAGTATGTAAGAGCCTG	AAGAGATGAGCCGTAATTCCC
CAD	CTGACTTCTACACTGAGCATGG	CACGCATTGACAGGTTAATCAC
ChREBP	GCCTCTTCGAGTGCTTGAG	CCGCTTCACATACTGGATATACC
DHFR	CGCTGTGTCCCAGAACATG	GGTCTTCTTACCCATAATCACCAG
ENO1	ACTGGTATCTATGAGGCCCTAG	TCTCTTGTTCTGTGACGTTCAG
GAPDH	ACATCGCTCAGACACCATG	TGTAGTTGAGGTCAATGAAGGG
GLUT4/SLC2A4	TCGGTTCTTTCATCTTCGCC	AGAACACAGCAAGGACCAG
GOT1	CGGATTCTGACCATGAGATCTG	ACCAGATACTCAACCTGCTTG
GPAM	CAGCAGCCGAAGCTGGAG	AGTTTCGGGTGCAGAATGTCC
HK2	GGGACAATGGATGCCTAGATG	GTTACGGACAATCTCACCCAG
LDHA	CGTCAGCAAGAGGGAGAAAG	GCCACGTAGGTCAAGATATCC
ODC1	CCTCTACGTTCAATGGCTTCC	GCATCCTGTTCCTCTACTTCG
PFKM	TGACCAAAGATGTGACCAAGG	GCGAACCACTCTTAGATACCG
RRM1	ACCGCCCACAACTTTCTAG	CCAGTAGCCCGAATACAACTC
RRM2	AAGGACATTCAGCACTGGG	AGCGGGCTTCTGTAATCTG
SHMT1	TGCCCTCCCCATTTGAAC	GAGACTCCAGGTTGTACAGAATC
SLC2A1	TCATCGTGGCTGAACTCTTC	GATGAAGACGTAGGGACCAC
SULT2A1	TGAGTTCGTGATAAGGGATGAAG	AGATGGGCACAGATTGGATC
TK1	ACACATGACCGGAACACC	CAGAACTCCACGATGTCAGG
TS	TGAATCACATCGAGCCACTG	TTGGATGCGGATTGTACCC
FN1	ACTGTACATGCTTCGGTCAG	AGTCTCTGAATCCTGGCATTG
MMP14	TGCCTACCGACAAGATTGATG	ATCCCTTCCCAGACTTTGATG
MMP15	ACAACTATCCCATGCCCATC	CTTCTCGAAAGAGCCAGTAGC
MMP9	CGAACTTTGACAGCGACAAG	CACTGAGGAATGATCTAAGCCC
MTA1	GAGATTCGAGTAGGAAACCGG	ATCTGCTTGTCTGTGAGTGG
MTDH	TGCTGATCCCAACTCTGATTG	GCTCCCTCTCCCTTTTCTTTATC
PLAU	GGGAGATGAAGTTTGAGGTGG	AGATGGTCTGTATAGTCCGGG
VIM	CGTGAATACCAAGACCTGCTC	GGAAAAGTTTGGAAGAGGCAG
ZEB1	ACCCTTGAAAGTGATCCAGC	CATTCCATTTTCTGTCTTCCGC
ZEB2	GCCATCTGATCCGCTCTTATC	ACCTGTGTCCACTACATTGTC
BMYB	TGTGGATGAGGATGTGAAGC	TGAGGCTGGAAGAGTTTGAAG
CEBPA	TGGACAAGAACAGCAACGAG	TCATTGTCACTGGTCAGCTC
EP300	ACCTGTGGACCCTCAGCTT	CTGCCAGGGCTCCTGATACT
FOSL1	GGGCATGTTCCGAGACTTC	CTCATGGTGTTGATGCTTGG
HBP1	GGTAATGGCGACGGGTTTGT	AGGCTCTCTTGTCCATCACCA
HIC	CGACAAGAGCTACAAGGACC	CAGATGGTGCATGGGTAGG
MAX	ATAATGCACTGGAACGAAAACG	TGGCTTTGTCTAGGATTTGGG
RUVBL1	GAAAGTTTGCAGAAAGAGCGAG	GGGACATACTCTTCAGCTTCAAG
RUVBL2	CGCCTGTCCTGATCATGG	TCTGCTTCGTGTCTTTCTCG
SMAD3	TCCATCCCCGAAAACACTAAC	CATCTTCACTCAGGTAGCCAG
SMAD4	CAGGATCAGTAGGTGGAATAGC	TCTTTGATGCTCTGTCTTGGG
SP1	CAGATGCCCAACCCCAAG	TGCCATACACTTTCCCACAG
TFE3	ATCACTGTCAGCAACTCCTG	CTGTCGTTAATGTTGAATCGCC
TRIM28	CCATACTGTGCGCTCTACTG	GGTTCATGCTTGTGTACGTTG
TRRAP	AGCGACGGAAACGAAAGCAT	AGCAGCCGGGATCAGATGAA
TP53	GCCATCTACAAGCAGTCACAG	TCATCCAAATACTCCACACGC
CASP10	ACAACCACAGCTTTACCTCC	ACCATCTCCATTTCCACTTTCG
GCN5	TCTCTACTTCCTCACCTACGC	ATTCAGCTCACACTCCATCAG
18S rRNA	CTACCACATCCAAGGAAGCA	TTTTTCGTCACTACCTCCCCG
