# Supplementary material for: Caspase-10 inhibits ATP-citrate lyase-mediated metabolic and epigenetic reprogramming to suppress tumorigenesis
Source: Nat Commun. 2019 Sep 18;10:4255. doi: 10.1038/s41467-019-12194-6 (PMC6751159; doi:10.1038/s41467-019-12194-6)
Supplement: Supplementary file 4 — Source data file [file 41467_2019_12194_MOESM4_ESM.xlsx]

## Sheet: Fig 1a
CASP8
		Control	Control	Control	p53kd	p53kd	p53kd
0		1	1	1	1	1	1
12		1.20482	1.04921	1.05919	1.01389	1.09176	0.99713
24		1.00382	1.03049	1.00139	1.03048	1.03082	1.03184
36		1.08574	1.05917	1.03654	1.01687	1.0927	1.02855
48		1.01287	1.07919	1.00865	1.01368	1.00471	0.99724
CASP10
		Control	Control	Control	p53kd	p53kd	p53kd
0		1	1	1	1	1	1
12		15.4575	12.3854	9.2467	1.04827	1.01847	0.936517
24		22.1382	30.0392	25.3671	0.872618	1.03872	1.29799
36		45.1938	57.1863	68.1535	1.69204	1.01864	0.552681
48		66.8721	80.3804	72.3646	1.82905	1.50279	1.25684

## Sheet: Fig 1c
		control	control	control	p53kd	p53kd	p53kd
0		0.057	0.054	0.06	0.047	0.042	0.037
12		0.081	0.054	0.108	0.115	0.068	0.021
24		0.074	0.029	0.119	0.146	0.088	0.03
36		0.503	0.432	0.574	0.19	0.119	0.048
48		0.883	0.808	0.958	0.214	0.125	0.036

## Sheet: Fig 1d
		25mM	25mM	25mM	5mM	5mM	5mM
Control		0.04816	0.041	0.03384	0.797	0.858	0.736
Caspase-8kd		0.05484	0.053	0.05116	0.816	0.8619	0.7701
p62kd		0.04718	0.038	0.02882	0.901	0.907828	0.894172
cFLIPLkd		0.05317	0.048	0.04283	0.785	0.81347	0.75653
FADDkd		0.04913	0.043	0.03687	0.051	0.055816	0.046184
AK2kd		0.0461	0.039	0.0319	0.047	0.05173	0.04227

## Sheet: Fig 1f
		25mM	25mM	25mM	5mM	5mM	5mM
Control		0.109	0.091	0.073	0.782	0.68	0.731
FADD-DN		0.0982	0.084	0.0698	0.956	0.672	0.814

## Sheet: Fig 3a
		Control	Control	Control	Q-AEVD-FMK	Q-AEVD-FMK	Q-AEVD-FMK
0		1	1	1	1.05	1	0.95
24		1.041	0.999	1.02	1.0765	1.015	0.9535
36		0.6414	0.6068	0.6241	1.013	0.981	0.949
48		0.4327	0.3293	0.381	0.9883	0.932	0.90757

## Sheet: Fig 3b
		Control	Control	Control	shCaspase-10	shCaspase-10	shCaspase-10
0		1	1	1	1.091	1.041	0.991
24		1.075	1.015	0.955	1.0288	1.007	0.9852
36		0.6176	0.5915	0.5654	1.0029	0.981	0.9591
48		0.3774	0.3412	0.305	0.99747	0.9581	0.95873

## Sheet: Fig 3c
		ACLY	ACLY	ACLY	ACLYD1026A	ACLYD1026A	ACLYD1026A
0		1	1	1	1.1541	0.8799	1.017
24		1.01	1.081	0.939	1.11842	0.93818	1.0283
36		0.47192	0.51492	0.42892	1.0544	0.9982	1.0263
48		0.1918	0.2258	0.1578	1.1911	0.8831	1.0371

## Sheet: Fig 3d
		control	control	control	shCasp10	shCasp10	shCasp10
0		1	1	1	1.0064	0.996	0.9856
24		0.9958	1.0105	1.0252	0.9986	0.9804	0.9622
36		0.6767	0.7114	0.7461	0.9982	0.9693	0.9404
48		0.32104	0.3603	0.39956	1.0017	0.9741	0.9465

## Sheet: Fig 3e
		ACLY	ACLY	ACLY	ACLYD1026A	ACLYD1026A	ACLYD1026A
0		1	1	1	1.1479	0.9465	1.0472
24		0.9693	1.0835	1.0264	1.1187	0.9361	1.0274
36		0.59728	0.78672	0.692	1.1275	0.9649	1.0462
48		0.17919	0.38701	0.2831	1.2445	0.8477	0.9461

## Sheet: Fig 4a
		Control	Control	Control	shC10	shC10	shC10	shC10/shACLY	shC10/shACLY	shC10/shACLY
0		40.58	45.6063	35.5536	47.177	38.655	42.916	12.838	15.89	18.942
48		17.84	20.8665	14.8135	48.924	36.132	42.528	12.708	12.75	18.792

[truncated: 17 more sheets: Fig 4b, Fig 4c, Fig. 4e, Fig. 4f, Fig. 4g, Fig 5a, Fig. 5b, Fig 5d, Fig 6a, Fig 6b, Fig 6d, Fig 6e, Fig 6f, Fig. 6g, Fig 7b, Fig 7c, Fig. 7d]
